# Supplementary material for: Persistent Metabolic Changes Are Induced by 24 h Low-Dose Lead (Pb) Exposure in Zebrafish Embryos
Source: Int J Mol Sci. 2025 Jan 26;26(3):1050. doi: 10.3390/ijms26031050 (PMC11817773; doi:10.3390/ijms26031050)
Supplement: Supplementary file 1 [file ijms-26-01050-s001.zip]

Archive with 2 entries (2 files):
- Supplemental Materials.pdf
- Supplementary Excel File.xlsx
