# Supplementary material for: Persistent Metabolic Changes Are Induced by 24 h Low-Dose Lead (Pb) Exposure in Zebrafish Embryos
Source: Int J Mol Sci. 2025 Jan 26;26(3):1050. doi: 10.3390/ijms26031050 (PMC11817773; doi:10.3390/ijms26031050)
Supplement: Supplementary file 1 [file ijms-26-01050-s001.zip › Supplementary Excel File.xlsx]

## Sheet: Total Metals, Sheet1
	9 Be [ No Gas ]		9 Be [ H2 ]		23 Na [ H2 ]		24 Mg [ He ]		27 Al [ He ]		39 K [ H2 ]		39 K [ He ]		40 Ca [ H2 ]		44 Ca [ He ]		51 V [ He ]		52 Cr [ He ]		55 Mn [ He ]		56 Fe [ H2 ]		56 Fe [ He ]		59 Co [ He ]		60 Ni [ He ]		63 Cu [ He ]		66 Zn [ He ]		75 As [ He ]		78 Se [ H2 ]		78 Se [ He ]		95 Mo [ He ]		106 Cd [ He ]		107 Ag [ He ]		108 Cd [ He ]
Exposure	Avg [pg/embryo]	standard deviation	Avg [pg/embryo]	standard deviation	Avg [pg/embryo]	standard deviation	Avg [pg/embryo]	standard deviation	Avg [pg/embryo]	standard deviation	Avg [pg/embryo]	standard deviation	Avg [pg/embryo]	standard deviation	Avg [pg/embryo]	standard deviation	Avg [pg/embryo]	standard deviation	Avg [pg/embryo]	standard deviation	Avg [pg/embryo]	standard deviation	Avg [pg/embryo]	standard deviation	Avg [pg/embryo]	standard deviation	Avg [pg/embryo]	standard deviation	Avg [pg/embryo]	standard deviation	Avg [pg/embryo]	standard deviation	Avg [pg/embryo]	standard deviation	Avg [pg/embryo]	standard deviation	Avg [pg/embryo]	standard deviation	Avg [pg/embryo]	standard deviation	Avg [pg/embryo]	standard deviation	Avg [pg/embryo]	standard deviation	Avg [pg/embryo]	standard deviation	Avg [pg/embryo]	standard deviation	Avg [pg/embryo]
0	0.00072	0.000790316	0.0012	0.0018025	982.47	482.032	262.548	40.3463	211.78	22.9286	373.052	105.556	307.516	144.297	166.682	34.9046	136.8	26.5663	0.04041	0.00955471	0.37749	0.102535	0.28752	0.0541078	15.1987	3.45453	16.1611	3.29078	0.24813	0.328767	0.70131	0.15183	0.10464	0.0437346	25.8723	9.95717	1.45845	0.265119	0.05766	0.023335	0.00636	0.0079018	0.01809	0.00727498	0	0	0.00573	0.00650758	0.03348
5	0.00021	0.00012	0.00087	0.00118642	993.135	409.522	242.732	36.685	183.419	33.3857	414.905	91.3828	332.281	101.873	162.408	30.9152	126.433	23.0932	0.03747	0.0123089	0.29835	0.0596891	0.26874	0.0392929	13.9132	1.64808	14.1913	1.60021	0.25788	0.313132	0.67587	0.101004	0.22572	0.153964	23.8896	6.03279	1.39161	0.194008	0.05169	0.00745764	0.03768	0.0679688	0.0198	0.00324638	0	0	0.00225	0.000953415	0.04476
15	0.00024	0.000409145	0.00249	0.0020138	991.683	366.113	233.584	35.707	175.868	28.0256	393.954	93.6342	310.605	93.1083	167.263	24.0246	135.276	19.3131	0.03837	0.0138024	0.28128	0.134414	0.23049	0.0569353	15.3411	2.60395	15.2662	1.82955	0.28866	0.282149	0.72603	0.148543	0.17154	0.127732	25.367	5.76594	0.97884	0.485606	0.04014	0.0117075	0.00261	0.00522	0.01725	0.00329591	0	0	0.00126	0.000846404	0.01794
150	0.00096	0.00078	0.00237	0.00403207	921.48	362.479	238.551	47.3284	182.79	64.4784	383.865	65.8861	324.249	105.784	149.097	17.3873	115.422	17.0714	0.03552	0.00399169	0.23118	0.0974542	0.27078	0.0788786	11.7468	1.22877	12.3803	1.1825	0.07551	0.0788715	0.53169	0.0669167	0.20298	0.168434	21.9076	3.35273	0.95769	0.419503	0.02787	0.00456493	0.00312	0.00624	0.01548	0.00609185	0	0	0.00234	0.0013403	0.01176
1500	0.00042	0.000639218	0.00027	0.00054	1174.37	768.209	249.74	56.7803	180.392	30.6539	433.328	122.697	376.568	169.837	193.169	46.7029	155.79	42.5853	0.05574	0.02389	0.24354	0.0687246	0.25527	0.0645025	13.0953	3.03138	13.5523	3.31065	0.39804	0.361968	0.68949	0.196473	0.24645	0.248937	27.6883	10.8886	0.92733	0.320679	0.0276	0.0061679	0	0	0.02553	0.0119926	0	0	0.00231	0.00262324	0.01377
Method Blank	0.0003	0	0	0	84.4662	0	2.25135	0	0.77115	0	52.3523	0	20.8734	0	26.9969	0	13.4411	0	0.0423	0	0.3381	0	0.11415	0	10.5013	0	10.601	0	0.0057	0	0.55005	0	0.14685	0	39.5221	0	0.44235	0	0.02745	0	0.1326	0	0.0051	0	0	0	0.00315	0	0.0096
Water Blank	0.00135	0.000578174	0.00263571	0.00140222	4.53516	1.07001	0.437679	0.181643	0.684086	0.163781	15.4491	11.6437	1.26591	1.18118	2.27119	0.442931	0	0	0.00349286	0.00406047	0.00979286	0.00410143	0.0306429	0.00511744	0.279621	0.0874673	0.278807	0.0707912	0.000107143	0.000262445	0.00934286	0.00691662	0	0	0	0	0.603857	0.150101	0.0204857	0.0107424	0.0354643	0.0618498	0.00137143	0.000569371	0	0	0.00681429	0.00172869	0.00827143
Optima Blank	0.0149625	0.00573971	0.0146625	0.00393786	3.5523	2.39247	0.551813	0.327521	0.541238	0.179199	10.58	6.9846	0.9099	1.04698	0	0	0	0	0.0044625	0.00287432	0.41355	0.0191234	0.0666375	0.0135923	3.65254	0.628457	3.03679	0.330736	0.0078	0.00420936	0.194325	0.015841	0	0	0	0	0.5187	0.239392	0.0422625	0.0108935	0.0594	0.0684658	0.0208125	0.0149866	0	0	0.204563	0.336473	0.011625
[truncated: 19 more columns]

## Sheet: Pathways, Sheet2
Pb concenctration	Pathway	Pathway Total	Hits Total	Hits Significant	P (Gamma)
5 ppb	Biopterin metabolism	26	9	7	0.010084
	Purine metabolism	80	32	16	0.011753
	N-Glycan Degradation	7	5	4	0.016739
	Pyrimidine metabolism	69	26	12	0.018917
	Selenoamino acid metabolism	34	6	4	0.023596
	Vitamin B9 (folate) metabolism	35	9	5	0.026483
	Dimethyl-branched-chain fatty acid mitochondrial beta-oxidation	18	4	3	0.030408
	Glycosphingolipid metabolism	56	32	13	0.031766
	Leukotriene metabolism	89	18	8	0.03191
	Alanine and Aspartate Metabolism	20	10	5	0.03556
	N-Glycan biosynthesis	29	13	6	0.037152
	Arginine and Proline Metabolism	48	22	9	0.04069
	Chondroitin sulfate degradation	8	5	3	0.04676
	Nitrogen metabolism	4	2	2	0.04755
15 ppb	Purine metabolism	80	32	15	0.006566
	Alanine and Aspartate Metabolism	20	10	7	0.0066362
	Xenobiotics metabolism	103	31	14	0.0068586
	Biopterin metabolism	26	9	6	0.0072796
	Butanoate metabolism	31	6	4	0.010577
	Aspartate and asparagine metabolism	84	44	15	0.011858
	Tyrosine metabolism	107	52	16	0.017908
	Fatty Acid Metabolism	35	9	4	0.02228
	Glycosphingolipid metabolism	56	32	10	0.024246
	Nitrogen metabolism	4	2	2	0.0244
	Valine- leucine and isoleucine degradation	66	21	7	0.025898
	Urea cycle/amino group metabolism	52	25	8	0.026655
	Methionine and cysteine metabolism	73	29	9	0.027311
	Arginine and Proline Metabolism	48	22	7	0.030782
	Vitamin B3 (nicotinate and nicotinamide) metabolism	27	15	5	0.036524
	Lipoate metabolism	11	3	2	0.039686
	Aminosugars metabolism	69	32	9	0.042543
	Lysine metabolism	43	20	6	0.043795
	Glutamate metabolism	24	8	3	0.049766
150	Biopterin metabolism	22	11	11	0.0074561
	Tyrosine metabolism	160	61	24	0.0078531
	Glutathione Metabolism	19	10	6	0.0093663
	Drug metabolism - cytochrome P450	53	27	11	0.010404
	Purine metabolism	80	27	11	0.010404
	Aspartate and asparagine metabolism	114	51	18	0.010432
	Lysine metabolism	52	18	8	0.011232
	Fatty acid oxidation	35	3	3	0.011763
	TCA cycle	31	6	4	0.012258
	Lipoate metabolism	8	4	3	0.016155
	Pyrimidine metabolism	70	30	10	0.020055
	Tryptophan metabolism	94	45	14	0.020083
	Alanine and Aspartate Metabolism	30	9	4	0.024936
	Vitamin B3 (nicotinate and nicotinamide) metabolism	28	17	6	0.02739
	Electron transport chain	7	2	2	0.027888
	Sphingolipid metabolism	3	2	2	0.027888
	Leukotriene metabolism	92	37	11	0.030012
	Alkaloid biosynthesis II	10	6	3	0.030827
	Glutamate metabolism	15	6	3	0.030827
	N-Glycan biosynthesis	48	14	5	0.032453
	Galactose metabolism	41	27	8	0.038951
	Limonene and pinene degradation	10	7	3	0.041619
	Beta-Alanine metabolism	20	7	3	0.041619
	Nitrogen metabolism	6	3	2	0.044739
	Sialic acid metabolism	107	24	7	0.045995
1500	Biopterin metabolism	26	9	6	0.005071
	Xenobiotics metabolism	103	31	12	0.0054421
	Purine metabolism	80	32	12	0.0056449
	Tyrosine metabolism	107	52	16	0.0068637
	Alanine and Aspartate Metabolism	20	10	4	0.014836
	Methionine and cysteine metabolism	73	29	8	0.018678
	Aspartate and asparagine metabolism	84	44	11	0.021889
	Glycosphingolipid metabolism	56	32	8	0.028002
	Vitamin B9 (folate) metabolism	35	9	3	0.034549
	Putative anti-Inflammatory metabolites formation from EPA	19	5	2	0.049883
